# Supplementary material for: Development and Comparative Evaluation of Two Enzyme-Based Amperometric Biosensor Designs for Alanine Aminotransferase Determination in Biological Fluids
Source: Micromachines (Basel). 2025 Oct 15;16(10):1168. doi: 10.3390/mi16101168 (PMC12566202; doi:10.3390/mi16101168)
Supplement: Supplementary file 1 [file micromachines-16-01168-s001.zip]

Archive with 1 entries (1 files):
- micromachines-3874540-supplementary.pdf
